# Supplementary material for: Investigation of a Large Collection of Pseudomonas aeruginosa Bacteriophages Collected from a Single Environmental Source in Abidjan, Côte d’Ivoire
Source: PLoS One. 2015 Jun 26;10(6):e0130548. doi: 10.1371/journal.pone.0130548 (PMC4482731; doi:10.1371/journal.pone.0130548)
Supplement: S1 Table — (XLS) [file pone.0130548.s007.xls]

## Sheet: putative products
Phage	ORF	putative product
Ab02	22	Nicotinamide phosphoribosyltransferase
	24	Ribose-phosphate pyrophosphokinase
	26	RNA ligase
	30	Phosphohydrolase (MutT/nudix family protein)
	35	DNA ligase
	36	dCMP deaminase
	52	terminase, large subunit
	54	capsid and scaffold
	57	major capsid protein
	59	RNA polymerase
	62	tail sheath protein
	68	tail length tape-measure protein
	76	autotransporter
	78	tail fiber protein
	79	endolysin
	102	primase/helicase
	103	DNA polymerase, part I
	104	endonuclease VII
	105	DNA polymerase, part II
	112	exonuclease
	124	3'-phosphatase, 5'-polynucleotide kinase
	128	Ribonucleotide reductase of class Ia
	129	Ribonucleotide reductase of class Ia
	165	acriflavin resistance protein
Ab06
	36	DNA helicase
	40	cell wall hydrolase
	42	ATP-dependent polynucleotide ligase
	44	dCMP deaminase
	53	tail fiber protein
	54	terminase, large subunit
	59	major capsid protein
	70	tail length tape-measure protein
	76	baseplate related protein
	78	tail fiber protein
	79	tail fiber assembly protein
	80	tail fiber protein
	81	peptidoglycan hydrolase, endolysin
	97	RNA ligase
	102	helicase
	103	DNA polymerase
	110	exodeoxyribonuclease
	115	exonuclease
	117	3'-phosphatase
	120	ribonucleotide reductase of class Ia
	122	ribonucleotide reductase of class Ia
Ab27
	23	terminase, large subunit
	37	minor head protein
	38	minor capsid protein
	42	capsid and scaffold protein
	49	tail fiber protein
	55	tail fiber protein
	57	internal (core) protein
	60	baseplate protein
	63	tail fiber protein
	65	lytic enzyme
	67	DNA ligase
	68	DNA-binding protein
	72	DNA helicase
	74	DNA polymerase III
	76	3'-phosphatase, 5'-polynucleotide kinase
	78	thymidylate synthase
	81	tail assembly protein
	86	DNA helicase
	93	DNA primase
Ab09
	18	RNA polymerase 1
	22	RNA polymerase 2
	33	helicase
	35	DNA polymerase
	36	deoxycytidylate deaminase	control of DNTP
	38	rIIA-like protein	recombination
	39	rIIB-like protein
	44	endopeptidase
	45	major coat protein
	48	tail protein
	51	tail protein
	57	SSDNA-binding protein
	66	virion RNA polymerase
	72	major coat protein
	75	portal protein
	76	dUTPase
Ab05
	12	tail fiber protein
	14	DNA-binding protein
	18	DNA primase/helicase
	19	DNA helicase
	21	DNA ligase
	24	DNA polymerase
	26	5'-3' exonuclease
	27	endonuclease
	28	exonuclease
	31	RNA polymerase
	33	diguanylate cyclase/phosphodiesterase
	35	head-tail connector protein
	36	capsid and scaffold protein
	37	major capsid protein
	38	tail tubular protein A
	39	tail tubular protein B
	40	internal (core) protein
	41	lysozyme
	42	internal (core) protein
	43	tail fiber protein
	45	tail fiber protein
	46	tail fiber protein
	47	terminase, small subunit
	48	terminase, large subunit
	50	endolysin
Ab22
	17	transposase fusion protein
	24	L-glutamine-D-fructose-6-phosphate amidotransferase
	29	DNA primase/helicase
	30	DNA polymerase
	35	holin
	38	DNA polymerase
	42	endonuclease
	43	5'-3' exonuclease
	53	virion protein
	60	tail fiber protein
	65	capsid and scaffold protein
	66	capsid and scaffold protein
	68	portal protein
	69	terminase, large subunit
	70	lysozyme
	71	terminase, small subunit
Ab18
	1	DNA helicase
	5	RecD-like DNA helicase
	6	Ribonucleotide reductase of class Ia
	7	Ribonucleotide reductase of class Ia
	14	thymidylate synthase
	18	DNA polymerase I
	19	dCMP deaminase
	21	repressor
	22	integrase
	32	DNA ligase
	40	exodeoxyribonuclease
	46	terminase, large subunit
	48	minor head protein
	49	ATPase
	54	major structural protein
	64	tail length tape-measure protein
	65	tail fiber
	66	tail protein
	67	tail assembly protein
	68	FAD/FMN-containing dehydrogenase
	74	baseplate hub subunit and tail lysozyme
Ab26
	1	holin
	2	endolysin
	3	Rz
	4	Rz1
	5	small terminase subunit
	6	large terminase subunit
	7	portal
	8	F-like head morphogenesis
	9	scaffold
	10	major capsid
	16	tail tube
	17	tail chaperonine
	18	tail chaperonine
	19	tail completion
	20	tape measure
	25	central tail hub
	26	DNA polymerase
	27	replicative clamp
	28	DEAD box helicase
	29	RecB exonuclease
	31	RecA
	33	MazG
	35	primase-helicase
	48	dCMP deaminase
Ab30
	1	c repressor
	2	DNA-binding protein
	6	A transposase
	7	DNA transposition protein
	21	integral membrane protein
	22	capsid and scaffold protein
	29	DNA-binding protein
	33	portal protein
	34	morphogenesis protein
	35	capsid and scaffold protein
	40	protease (I) and scaffold (Z) protein
	41	major capsid protein
	49	tail length tape-measure protein
	52	serine-glyoxylate aminotransferase
	53	FAD/FMN-containing dehydrogenase
