# Supplementary material for: Investigation of a Large Collection of Pseudomonas aeruginosa Bacteriophages Collected from a Single Environmental Source in Abidjan, Côte d’Ivoire
Source: PLoS One. 2015 Jun 26;10(6):e0130548. doi: 10.1371/journal.pone.0130548 (PMC4482731; doi:10.1371/journal.pone.0130548)
Supplement: S2 Table — (XLS) [file pone.0130548.s008.xls]

## Sheet: S2 table Essoh et al.
Genus	PAK_P1												KPP10					PB1			N4	phi-KMV		LUZ24	YUA				PA73	DMS3
Phages Bacteriaa	Ab01	Ab02	Ab07	Ab08	Ab10	Ab13	Ab14	Ab15	Ab16	Ab23	Ab24	Ab25	Ab03	Ab04	Ab06	Ab11	Ab17	Ab27	Ab28	Ab29	Ab09	Ab05	1-15pyo	Ab22	Ab18	Ab19	Ab20	Ab21	Ab26	Ab30
PAO1	-	-	-	-	-	-	-	-	-	-	-	-	c+	c+	c+	c+	c+	c+	c+	c+	c+	c+	c+	t	c+	c+	c+	c+	-	t
PA14	ta	-	t	t	t	t	t	t	t	-	-	-	-	-	-	-	-	t	t	t	-	c+	-	-	-	-	t	-	-	c+
Tr60	t	-	-	-	t	-	-	-	-	-	-	-	-	-	-	-	-	-	-	-	-	t	t	t	-	-	t	-	-	-
C50	-	-	-	-	-	-	-	-	-	-	-	-	-	-	-	-	-	-	-	t	-	-	-	-	c	c	c	c	-	t
SCH	c+	c+	c+	c+	c+	c+	c+	c+	c+	c+	c+	c+	t	-	-	-	t	c+	c+	c+	c+	-	c+	-	c	-	c	c	c+	t
C1-1	-	-	-	-	-	-	-	-	-	-	-	-	t	-	t	t	t	c	c	c	c+	t	c+	-	t	-	t	t	-	-
C1-2	c+	c	c	c	c	c	c	c	c	c	c	c	t	-	t	t	t	-	-	-	c+	-	-	t	c	-	-	-	-	-
C1-14	c	c+	c	c+	c+	c	c+	c+	c	c	c	c+	t	t	t	t	t	c+	c+	c	c+	t	c+	t	t	-	t	t	-	-
C2-10	c+	c+	c+	c+	c+	c+	c+	c+	c+	c+	c+	c+	-	-	-	-	t	t	t	t	c+	-	c	c+	-	-	t	-	c	-
C3-16*	t	-	-	-	t	-	c	t	-	t	-	-	-	-	-	-	-	c+	c+	c+	t	-	t	t	-	t	t	-	-	t
C3-20	-	-	-	-	-	-	-	-	-	-	-	-	c	-	-	-	-	-	-	-	-	-	-	c	-	-	-	-	-	-
C5-2	-	-	-	-	-	t	t	t	t	-	-	-	-	-	-	-	-	t	t	t	c+	-	c+	-	t	c	t	c	t	t
C5-12	t	t	t	t	t	t	t	t	t	t	t	t	-	-	-	-	-	c	c	c	-	-	-	c	c	c	c	c	-	-
C5-13	-	-	-	-	-	-	-	-	-	-	-	-	-	-	-	-	-	-	-	-	-	-	-	-	-	-	-	-	-	-
C7-6	c	c+	c+	c+	c+	c+	c+	c	c+	c	-	-	-	-	-	-	-	-	-	t	-	t	t	-	t	t	t	t	-	-
C7-12	-	-	-	-	-	-	-	-	-	-	-	-	-	-	-	-	-	c	c	c	-	-	-	-	-	-	-	-	-	-
C7-25°	-	-	-	-	-	-	-	-	-	-	-	-	-	-	-	-	-	c	c	c	-	-	-	-	-	-	-	-	-	-
C8-5	c+	c+	c+	c+	c+	c+	c+	c+	c+	c+	c+	t	-	-	-	-	-	t	t	t	-	-	t	t	t	-	-	t	t	t
C8-7*	t	t	c	c	c	c	c	c	c	c	-	-	-	-	-	-	-	t	t	t	-	-	-	t	-	-	t	-	-	t
C8-14	-	-	-	-	-	-	-	-	-	-	-	-	-	-	-	-	-	-	-	t	-	-	-	-	-	-	-	t	-	-
C8-15	-	-	-	-	-	-	-	-	-	-	-	-	-	-	-	-	-	-	-	-	-	-	-	-	-	-	-	t	-	-
C8-20*	-	-	-	-	-	-	-	-	-	-	-	-	-	-	-	-	-	-	t	t	-	-	-	-	-	-	-	t	-	-
C9-5	c	-	c+	c	c	c	c	c	c	c	c	-	-	-	-	-	-	c+	c	c	-	-	c	t	c	-	-	t	t	-
C9-6	c	-	c	c	c	c	c	c	c	c	c	c	-	-	-	-	-	c	c	c	-	t	-	-	-	-	-	-	-	-
C9-11	c+	c+	c+	c+	c+	c+	c+	c+	c+	c+	t	t	t	-	t	t	t	t	c	c	c+	-	t	t	c	-	c	t	t	t
C9-17	c+	c+	c+	c+	c+	c+	c+	c+	c+	c+	c+	c+	t	-	t	t	t	t	c	c	t	-	t	t	c	t	c	-	t	t
a * : slow growing strain;
b c: clear plaque; c+: maximum growth; t: turbid plaques
°continuous release of prophage in strain C7-25
